# Supplementary material for: MRI-Based Radiomics for Outcome Stratification in Pediatric Osteosarcoma
Source: Cancers (Basel). 2025 Aug 6;17(15):2586. doi: 10.3390/cancers17152586 (PMC12345888; doi:10.3390/cancers17152586)
Supplement: Supplementary file 1 [file cancers-17-02586-s001.zip]

Archive with 1 entries (1 files):
- cancers-3755341-supplementary.pdf
